# Supplementary material for: Morphometric variation in wolves and golden jackal in India (Mammalia, Carnivora)
Source: Biodivers Data J. 2021 Aug 27;9:e67677. doi: 10.3897/BDJ.9.e67677 (PMC8417022; doi:10.3897/BDJ.9.e67677)
Supplement: Supplementary material 1 — Table S1: Data on cranial measures of Indian wolf (Canislupuspallipes), Himalayan wolf (Canishimalayensis), and golden jackal (Canisaureus) from India [file bdj-09-e67677-s001.xlsx]

## Sheet: Table S1
Table S1. Data on cranial measures of Indian wolf (Canis lupus pallipes), Himalayan wolf (Canis himalayensis), and golden jackal (Canis aureus) from India.
Cranial measurements
Sno.	Species	Country	Sex	Skull: length	Palatine length	Width between P4's	Width between upper canines	P4 length		M1 length		M2 length		Canine length		Canine width		Width between zygomatic processes	Maximum braincase width	Width behind orbital process	Minimum width between orbita	Canine length Lower		Canine width Lower		Mandible: height b/coronoid & angular process		HCA		Height of body behind m1		M1 length		Is there p1?	Is there m3?	WM1		Catalogue number	Museum housed	GPS locations
				CBL	PL	P:PW	C:CW	P4l		M1l		M2l		CL		CW		ZW	BW	POC	IOB	Right	Left	Right	Left	HCPA				HMB		m1l		p1 present	m3 present
								Right	Left	Right	Left	Right	Left	Right	Left	Right	Left									Right	Left	Right	Left	Right	Left	Right	Left			Right	Left			X	Y
1	Canis aureus	India/ Charwa, Kachchh	F	147.6	75.78	51.92	26.74	16.48	16.02	10.61	11.12	6.75		7.34		4.87		77.2	51.02	27.8	24.49	6.4		4.12		43.83	44.58	22.33	22.08	2.43	3.83	18.81	18.86	Present on both sides	Present on both sides	6.93	6.83	Bnhs-5317	Bnhs	23.2462	69.6645
2	Canis aureus	India/ Ouda	M	148.6	75.17	49.48	25.31	16.28	14.92	10.68	11.18	6.43	6.34	7.88	8.34	5.23	4.56	80.3	49.98	29.01	25.91	6.27	6.71	3.9	4.5	45.36	46.01	22.4	22.14	2.96	3.2	18.16	18.32	Present on both sides	Present on both sides	7.04	7.23	Bnhs-5326	Bnhs	22.2587	71.1924
3	Canis aureus	India/ Charwa, Kachchh	F	136.97	69.05	49.92	26.03	17.44	16.49	12.12	11.43	6.27	6.04	7.45	7.23	4.54	4.26	75.93	47.28	29.05	25.01	6.5	6.27	4.7	4.79	40.38	40.79	21.21	21.42	3.43	3.59	18.56	19.26	Present on both sides	Present on both sides	7.28	7.53	Bnhs-5316	Bnhs	23.2462	69.6645
4	Canis aureus	India/ Charwa, Kachchh	F	136.87	71.1	48.26	27.24	15.84	15.54	12.23	12.42	6.83	7.31	7.04	7.24	5.02	4.79	78.6	50.75	30.86	25.85	6.15	6.29	4.46	4.76	42.21	43.64	19.74	20.1	3.89	3.23	18.88	16.91	Present on both sides	Present on both sides	7.58	7.24	Bnhs-6278	Bnhs	23.2462	69.6645
5	Canis aureus	India/ Ghodasgaol/Maharstra	M	154.46	78.77	52.01	25.83	17.94	16.29	11.54	11.47	6.24	6.05		7.4	4.98		84.47	51.32	32.45	29.31	6.38	6.48	4.52	4.71	44.21	45.53	22.42	21.6	3.76			17.65	Present on both sides	Present on both sides	7.54		Bnhs-5322	Bnhs	21.208	75.0385
6	Canis aureus	India/ Shendurni/Maharstra	F	150.28	77.35	52.05	28.28	17.52	16.51	12.15	12.5	6.61	5.89	7.72		4.43		86.78	51.95	26.84	26.25	6.87	6.95	5.17	5.32	45.98	46.67	22.83	23.3	3.82		19.36		Present on both sides	Present on both sides	7.51	7.05	Bnhs-5321	Bnhs	20.6578	75.5962
7	Canis aureus	India/ Junagadh/ Gujarat	M	144.25	74.28	50.89	28.34	15.26	14.48	10.84	11.07	6.61	6.43	7.09	7.07	4.5	4.33	82.91	49.98	29.86	29.23	6.7	5.89	4.59	4.9	43.39	43.36	20.37	19.95	2.99	2.89	16.94	17.49	Present on both sides	Present on both sides	6.38	6.58	Bnhs-5319	Bnhs	21.5304	70.4575
8	Canis aureus	India/ Kachchh		124.51	68.95	46.15	23.68	14.91	13.31	10.13		6.05		6.05		4.04		75.86	46.97	28.81	24.63	6.83	6.29	5.02	5.66	37.98	37.51	18.43	18.52	4.5	4.93	16.96	16.98	Present on both sides	Present on both sides	6.65	6.92	Bnhs-5314	Bnhs	22.2587	71.1924
9	Canis aureus	India/ Sind		137.17	71.45	50.58	27.18	17.47	17.44	9.8	9.97	6.14	6.19	7.89	8.22	4.52	4.81	83.55	50.02	30.23	26.44		6.79		4.8		43.46		21.04		2.98		17.04	Present on both sides	Present on both sides		7.19	Bnhs-6279	Bnhs
10	Canis aureus	India/ Chinchpokli	M	144.21	73.05	54.52	29.4	16.8	15.99	11.85	11.61	5.94	5.96	7.97	7.48	5.27	4.61	86.16	51.04	30.86	27.04	6.92	6.94	6.07	5.98	45.84	45.63	22.6	22.85	3.22	3.16	18.94	18.66	Present on both sides	Present on both sides	7.22	7.24	Bnhs-5323	Bnhs	18.9867	72.8351
11	Canis aureus	India/ Deesa, Palanpur/ Gujarat	M	152.21	79.23	52.9	28.45	16.31	16.45	10.96	11.27	6.08	6.7		6.92		4.68	85.77	50.89	29.37	27.67	6.61	6.54	5.92	5.31	46.96	46.9	23.07	22.98	3.14			18.56	Present on both sides	Present on both sides		6.72	Bnhs-5318	Bnhs	24.1223	72.4086
12	Canis aureus	India/ Hazaribagh/ Bihar	F	135.01	69.76	47.73	24.15	16.5	16.27	9.85	10.33	6.43	6.57		6.82		4.1	77.3	49.62	29.51	24.01	5.92	5.84	4.92	4.91	42.24	42.88	20.96	20.54	3.45		17.52		Present on both sides	Present on both sides	6.6		Bnhs-6406	Bnhs	23.9891	85.3639
13	Canis aureus	India/ Hazaribagh/ Bihar	F	138.36	69.67	51.78	26.96	17.76	17.42	11.52	11.46	6.95	6.61	7.34	7.14	3.95	3.97	81.87	50.85	27.34	22.95	6.43		4.76		46.2		19.54		3.8		18.16				7.12		Bnhs-5349	Bnhs	23.9891	85.3639
14	Canis aureus	India/ Hazaribagh/ Bihar	M	152.73	77.14	50.2	27.78	16.44	16.06	12.25	11.72	6.58	6.56	6.92	7.59	4.46	5.22	84.89	50.07	27.12	26.43	6.73	6.91	4.87	4.78	45.51	46.24	23.09	22.96	3.81	3.59	17.34	17.69	Present on both sides	Present on both sides	7.24	7.3	Bnhs-6280	Bnhs	23.9891	85.3639
15	Canis aureus	India/ Ussri/ Bihar	F	153.55	79.41	53.06	28.27	16.52	17.12	12.45	12.42	6.72	7.02	7.51	7.67	4.85	4.57	84.56	51.53	32.07	28.76	7.58	6.92	5.1	5.02	48.59	49.42	24.14	24.16	3.8	4.19	18.01	17.82	Present on both sides	Present on both sides	7.17	7.78	Bnhs-5348	Bnhs	25.0961	85.3131
16	Canis aureus	India/ Palakonda/ AndhraPradesh		138.83	69.58	47.55	23.54	17.09	17.47	11.31	11.24	6.32	6.18	6.72	6.17	3.75	3.98	72.3	50.33	28.19	21.32	7.38	6.92	4.58	4.71	38.16	37.94	19.38	19.98	3.34	3.79	17.04	17.31	Present on both sides	Present on both sides	7.39	7.13	Bnhs-6285	Bnhs	18.7661	83.8592
17	Canis aureus	India/ Nimiaghat/bihar	M	151.54	79.48	54.7	29.23	17.68	17.84	12.23	12.07	6.02	6.06	7.71	7.4	4.64	4.58	87.07	53.22	32.01	25.2	7.47	7.06	5.07	5.12	47.32	46.98	23.12	23.16	2.98	3.36	18.49	18.61	Present on both sides	Present on both sides	7.68	7.61	Bnhs-5344	Bnhs	23.9416	86.0767
18	Canis aureus	India/ Diguaranutta	M	155.7	79.86	50.22	28.07	17.54	17.37	11.92	13.12	6.81	6.79	7.85	7.8	4.94	5.01	86.19	52.02	30.83	29.08	7.22	7.01	5.21	5.34	47.81	47.25	23.86	23.94	3.08	3.29	18.16	18.21	Present on both sides	Present on both sides	7.4	7.51	Bnhs-6286	Bnhs	21.5304	70.4575
19	Canis aureus	India		147.36	75.32	52.92	26.7	17.08	17.29	12.01		6.61	6.73	7.96	7.93	4.64	4.89	81.83	50.43	26.4	24.33	7.08	6.98	5.02	5.21	44.84	45.19	23.33	23.758	4.06	3.89	17.91	18.11	Present on both sides	Present on both sides	7.18	7.21	Bnhs-6288	Bnhs
20	Canis aureus	India/ Kumaon/ Uttarakhand	M	147.53	76.43	52.03	26.22	16.82	16.85	11.22	11.69	6.42	5.99	7.71	7.66	4.1	4.64	84.4	51.23	28.86	24.13	7.55	6.87	5.39	5.96	42.08	42.65	20.56	21.14	3.09	3.47	17.87	17.24	Present on both sides	Present on both sides	6.97	7.12	Bnhs-6408	Bnhs	29.2283	78.9702
21	Canis aureus	India/ Lohva/ Bihar	F	148.23	74.93	47.21	25.84	15.67	15.58	12.39	12.31	7.21	7.36	6.91		4.31		82.86	51.02	29.94	26.25	6.9		4.89		44.93	44.8	23.02	22.93	3.71	3.84	17.85	17.81	Present on both sides	Present on both sides	7.09	7.21	Bnhs-5345	Bnhs	27.5147	77.7187
22	Canis aureus	India/ Palakonda/ AndhraPradesh	M	142.58	72.58	49.42	25.87	16.96	16.78	11.82	11.68	6.42		7.81	7.68	4.9	4.96	81.38	50.99	30.44	26.18		7.38		5.02	40.42	40.97	20.94	21.26		2.98		18.18	Present on both sides	Present on both sides		7.12	Bnhs-6283	Bnhs	18.7661	83.8592
23	Canis aureus	India	F	142.44	70.87	50.76	25.7	15.86	16.12		10.92	6.5		7.45		4.68		75.18	51.16	32.28	23.51	6.54		5.01		39.8	40.12	21.89	22.01	3.21		18.58		Present on both sides	Present on both sides	7.25		Bnhs-5223	Bnhs	22.2587	71.1924
24	Canis aureus	India/ Hazaribagh/ Bihar	M	147.24	77.67	51.7	28.12	15.92	15.94	11.72	12.01	6.88	6.67	7.9	7.92	4.82	4.97	86.56	52.67	31.53	27.01	7.12		4.98		46.63	46.58	23.34	23.58	3.11	3.21	18.34	18.21	Present on both sides	Present on both sides	7.34	7.27	Bnhs-5350	Bnhs	23.9891	85.3639
25	Canis aureus	India		144.35	74.74	59.72	27.17	16.69	16.91	11.94	11.89		6.63	7.94	8.03	5.06	5.05	81.66	49.98	27.1	26.12	7.22	7.41	5.38	5.69	46.35	46.56	22.67	22.91	4.07	4.29	17.78	17.81	Present on both sides	Present on both sides	7.36	7.27	Bnhs-6289	Bnhs
26	Canis aureus	India/ Pyaungyaung/ Burma	F	149.96	75.68	50.52	27.07	15.82	15.69	12.15	11.98	6.18	6.22	6.58		4.97		83.76	51.63	29.91	27.15	6.98		4.76		43.5		22.62		3.54		17.38	17.62	Present on both sides	Present on both sides	7.12		Bnhs-6282	Bnhs	13.0878	80.2872
27	Canis aureus	India/ Dela/ Uttarakhand	M	145.54	75.75	50.36	27.41	16.55	16.79	11.58	11.26	6.4	6.46	7.43	7.36	4.46	4.48	83.9	51.46	33.86	28.04	6.87	6.7	4.82	4.7	44.05	44.28	20.65	21.04	3.67	3.82	18.2	18.42	Present on both sides	Present on both sides	7.28	6.98	Bnhs-5336	Bnhs	29.4132	79.0196
28	Canis aureus	India/ Rongli/ Sikkim	F	150.99	78.98	51.38	28.35	16.64	16.49	11.65	11.58	6.27	6.19	7.92	7.98	4.63	4.6	87.21	52.18	32.73	28.76	7.41	7.19	4.86	5.01	45.69	41.92	22.32	22.16	2.98	3.06	18.41	18.22	Present on both sides	Present on both sides	7.06	6.97	Bnhs-6281	Bnhs	27.533	88.5122
29	Canis aureus	India/ Hazaribagh-Lehanda Kodarma forest/ Bihar		144.93	72.57	49.81	26.92	16.41	16.32	10.89	10.95	5.84	5.91	7.35		4.52		82.89	50.29	29.96	25.8	6.98		4.97		43.13	42.98	20.68	21.14	2.98	3.14	17.09	16.91	Present on both sides	Present on both sides	7.04	6.98	Bnhs-6407	Bnhs	24.2074	86.2661
30	Canis aureus	India/ Palakonda/ AndhraPradesh	M	147.24	76.06	48.55	24.78	17.07	16.82	11.35	11.19	6.37	6.19	7.42		4.46		81.98	51.55	33.26	29.36	6.84		3.54		45.2		21.23		3.12		18.04				6.98		Bnhs-6284	Bnhs	18.7661	83.8592
31	Canis aureus naria	India/ Thirthamalai/ Salem	F	129.96	67.08	46.82	21.58	17.68	17.85	12.46	12.54	6.64	6.52	4.91		3.59		66.01	47.31	28.61	21.4	5.04	5.01	3.57	3.6	32.08	31.82	17.01	16.68	3.92	3.98	18.53	18.92	Present on both sides	Present on both sides	6.52	6.89	Bnhs-5357	Bnhs	11.6643	78.146
32	Canis aureus	India	F	109.1	55.54	30.73	17.54	10.94	10.71	8.09	7.98	5.31	4.93	4.65	4.51	2.9	2.98	60.04	41.76	19.73	19.56	3.89	4.03	3.6	3.24	29.29	28.83	14.55	14.85	1.94	2.16	11.16	10.93	Present on both sides	Present on both sides	4.25	4.03	Bnhs-5410	Bnhs
33	Canis aureus	India/ Gujarat/India		152.25	77.32	44.16	26.95	15.48	15.34	12.05	11.97	6.15	6.27					84.8	51.79	29.96	24.09	7.35	7.19	4.4	4.36	46.99	46.56	22.69	22.97	2.24	3.19	18.26	18.21	Present on both sides	Present on both sides	6.76	6.62	Wii-Pratapgarh	Wii/Dr. Jhala	22.2587	71.1924
34	Canis lupus pallipes	India/ Jullunder		209	108.73	66.7	38.64	21.38	21.09	15.64	15.73	8.57	8.35	11.29	11.65	6.69	6.54	108.38	66.04	37.84	34.79	12.76		7.98		57.95		26.6		4.25		25.92		Present on both sides	Present on both sides	9.31		Bnhs-5302	Bnhs	30.8983	75.8835
35	Canis lupus pallipes	India/ Etawah/ Uttarpradesh		198	105.69	66.91	40.59	22.31	20.29	14.8		7.43		12.01		6.84		120.29	63.99	40.78	40.79	11.85		7.6		62.16		32.69		7.19		23.94		Present on both sides	Present on both sides	9.6		Bnhs-6271	Bnhs	26.8386	79.0321
36	Canis lupus pallipes	India/ Etawah/ Uttarpradesh		205	111.1	73.25	42.75	22.51	23.08	15.18	15.47	8.65	9.02	11.7		6.98		127.85	65.8	40.96	43.18	14.16	14.92	8.53	8.76	65.98	68.96	33.08	34.05	5.89	6.63	25	25.51	Present on both sides	Present on both sides	10.63	9.83	Bnhs-6275	Bnhs	26.8386	79.0321
37	Canis lupus pallipes	India/ Etawah/ Uttarpradesh		188	99.12	60.73	35.11	20.42	20.88	13.33		8.29	8.57	12.09		6.54		100.29	60.08	36.68	32.68	13.12		7.87		57.35	58.8	30.79	31.02	6.54		24.65		Present on both sides	Present on both sides	9.98		Bnhs-5308	Bnhs	26.8386	79.0321
38	Canis lupus pallipes	India/ Sakatrarh/ South of gadag	M	212	110.98	69.64	41.82	22.16	22.08	14.73	14.82	8.25	8.69	11.78		6.34		121.74	66.34	38.89	41.4	11.25	12.35	7.58	7.84	60.44	66.04	31.92	34.62	6.22	6.4	24.21	25.69	Present on both sides	Present on both sides	9.57	9.34	Bnhs-6276	Bnhs	15.4288	75.6313
39	Canis lupus pallipes	India/ Siripur, Saran/ Bihar	F	221	109.74	72.53	42.4	23.06	21.57	15.08	15.13	7.83	8.01	12.28	11.39	7.14	7.36	122.53	68.05	41.56	44.91	12.27	12.19	7.83	7.72	69.19	67.08	34.52	33.48	8.18	7.96	24.98	35.05	Present on both sides	Present on both sides	9.77	9.18	Bnhs-5305	Bnhs	25.5941	85.0856
40	Canis lupus pallipes	India/ Gujarat	M	203.54	107.72	65.14	37.4	20.9	19.57	13.55	13.57	8.41	7.81	11.69	11.17	6.48	6.71	117.48	64.68	38.24	36.63	12.11	10.9	6.89	6.95	61.99	64.77	33.58	31.2	4.98	4.82	22.92	22.68	Present on both sides	Present on both sides	8.33	8.54	Wii-Bond	Wii, Dr. Jhala	22.2587	71.1924
41	Canis lupus pallipes	India/ Gujarat		199.07	100.78	61.62	38.26	18.42	18.58	13.02	13.19	6.68	6.53	10.8	11.43	6.44	6.07	108.95	62.04	41.33	40.2	10.61	12.41	6.9	7.45	59.22	60.28	31.08	31.27	4.12	3.98	20.49	21.06	Present on both sides	Present on both sides	8.48	8.27	Wii-May 1996-7	Wii, Dr. Jhala	22.2587	71.1924
42	Canis lupus pallipes	India/ Gujarat	M	192.77	99.61	57.23	36.72	19.56	20.44	13.59	13.32	7.6	7.44	11.83		5.83		100.46	62.71	37.16	31.69	10.4	11.39	6.61	6.53	51.8	51.52	25.67	25.87			22.36	22.13	Present on both sides	Present on both sides	8.63	9.05	Wii-Jaurpur RH-6	Wii, Dr. Jhala	22.2587	71.1924
43	Canis lupus pallipes	India/ Gujarat	F	199.57	109.06	59.3	36.8	21.19	20.68	14.51	14.57	7.48	7.53	10.2	9.98	6.57	6.69	112.83	61.68	36.47	32.23	10.59	10.26	6.89	7.03	62.96	61.98	30.48	28.76	4.61	4.89	23.35	23.92	Present on both sides	Present on both sides	8.72	8.75	Wii-Hingeria-1	Wii, Dr. Jhala	22.2587	71.1924
44	Canis lupus pallipes	India/ Gujarat		200.87	101.81	60.2	39.01	21.61	22.04	13.03	13.32	8.03	7.94	10.94	10.61	7.03	6.96	119.75	63.08	37.81	40.48	10.41	10.52	6.92	6.03	61.36	60.35	30.94	31.03	3.78	3.98	23.49	23.07	Present on both sides	Present on both sides	8.84	8.83	Wii-8	Wii, Dr. Jhala	22.2587	71.1924
45	Canis lupus pallipes	India/ Gujarat	M	204.86	105.31	58.95	39.94	22.25	22.64	14.68	14.61	7.93	7.94	11.95	12.18	7.26	7.14	118.41	61.28	38.84	39.52	12.42		7.58		59.6	59.33	31.46	31.5	4.31		24.78	25.19	Present on both sides	Present on both sides	10.63	9.93	Wii-Jaunpur	Wii, Dr. Jhala	22.2587	71.1924
46	Canis laniger/Canis himalayensis	Pakistan/ Giligit		234	120.43	79.25	46.7	24.59	25.1	15.02		7.97		13.86	14.87	8.55	8.63	135.47	69.52	39.55	45.51	13.44	14.32	9.01		71.21	70.69	29.98		6.89		28.73	27.29	Present on both sides	Present on both sides	12.24		Bnhs-5312	Bnhs
47	Canis laniger/Canis himalayensis	Pakistan/ Chitral		224	115.59	75.54	41.63	22.86	22.56	15.36	15.43	7.29	8.4	13.82	14.42	8.45	8.05	135.63	71.86	40.48	45.05	12.45	13.17	8.07	8.23	75.47	76.27	36.44	36.78	8.02	7.91	25.73	25.02	Present on both sides	Present on both sides	10.37	10.13	Bnhs-5311	Bnhs
48	Canis himalayensis	India/ Ladakh		205	111.69	70.63	40.97	24.28		14.94		7.01		14.11		9		122.97	60.08	40.56	42.96	13.12		9		64.37		26.5		29.04		23.99		Present on both sides		14.97		Ladakh	Wii/Dr. Jhala	34.1526	77.5771
49	Canis himalayensis	India/ Ladakh		198.27	106.78	69.71	39.42	23.94		16.01		8.45		14.24		8.04		119.66	66.33	41.84	40.8	13.24		8.04		62.84		30.25		27.31		25.99		Present on both sides	Present on both sides	15		Ladakh	Wii/Dr. Jhala	34.1526	77.5771
