# Supplementary material for: Morphometric variation in wolves and golden jackal in India (Mammalia, Carnivora)
Source: Biodivers Data J. 2021 Aug 27;9:e67677. doi: 10.3897/BDJ.9.e67677 (PMC8417022; doi:10.3897/BDJ.9.e67677)
Supplement: Supplementary material 2 — Table S2: Data on body measures of Indian wolf (Canislupuspallipes), Himalayan wolf (Canishimalayensis) and golden jackal (Canisaureus) from India [file bdj-09-e67677-s002.xlsx]

## Sheet: Table S2 Cranial Measurements
Table S2. Data on body measures of Indian wolf (Canis lupus pallipes), Himalayan wolf (Canis himalayensis), and golden jackal (Canis aureus) from India.
Sno	Species	Country	Sex	Head length	Ear height		Body length	Tail length	Body weight	Forelimb length		Hindlimb length		Catalogue number	Skin or whole animal?	Museum housed/location	GPS location
					Left	Right				Left	Right	Left	Right				X	Y
1	Canis aureus	India		10	7	7.2	36.4	31.4		18.2	18.3	21.4	21.7	Bnhs-5410	Skin	Bnhs
2	Canis aureus	India/ Shendurni/ Maharstra	F	19	7.6	7.8	60	28.1		31.1	31	30.6	30.8	Bnhs-5321	Skin	Bnhs	20.6495	75.5931
3	Canis aureus	India/ Deesa, Palanpur/ Gujarat	M	18	7.6	7.4	54	29	22	25	25.6	25.6	25.4	Bnhs-5318	Skin	Bnhs	24.1223	72.4086
4	Canis aureus	India/ Alkuti/ Ahmednagar	F	12.6	5.1	5.2	38.2	10.4		17.3	17.3	17.5	17.4	Bnhs-5328	Skin	Bnhs	19.0558	74.234
5	Canis aureus	India/ Charwa, Kachchh		16.7	5.9	5.9	52.8	26.3		28.1	28.4	28.9	28.9	Bnhs-5316	Skin	Bnhs	22.2587	71.1924
6	Canis aureus	India/ Ghodasgaol/ Maharstra	M	21.2	7.8		64.8	29.3		30	30	30	30	Bnhs-5322	Skin	Bnhs	21.208	75.0385
7	Canis aureus	India/ Chanda/ Gujarat	M	12.7	6.9	7.1	57.7	24.2		30.4	29.9	29.8	30.1	Bnhs-5324	Skin	Bnhs
8	Canis aureus	India/ Shiraz		17.2	5.3	5.5	56.8	21.4		26.2	25.8	26.4	25.9	Bnhs-5314	Skin	Bnhs
9	Canis aureus	India/ Chinchpokli	M	15.6	5.8	5.8	49.7	26.6		25.6		27.4	27.1	Bnhs-5323	Skin	Bnhs	18.9867	72.8351
10	Canis aureus	India/ Junagadh/ Gujarat	M	12.5	7	6.9	50.8	19.6		28	28.2	28.2	28.1	Bnhs-5319	Skin	Bnhs	21.5304	70.4575
11	Canis aureus	India/ Shiraz	M	16.2	5.4	5.6	39.2	19.8		18.2	18.2	17.9	18	Bnhs-5313	Skin	Bnhs
12	Canis aureus	India		15.2	8.1	8	52.8	24.5		31	31	31.2	31.3	Bnhs-18157	Skin	Bnhs
13	Canis aureus	India		18.4	8	8.1	58.8	30.4		26.2	26	28	28	Bnhs-18156	Skin	Bnhs
14	Canis aureus	India/ Hissar/ Punjab		17.6	7.9	8	63.2	27		27.2	27.4	26.7	26.8	Bnhs-5335	Skin	Bnhs	29.1492	75.7217
15	Canis aureus	India/ Chaur/ Uttarakhand		12.4	6.1		45.2	11.2		12.2	12	12.1	12.2	Bnhs-5338	Skin	Bnhs	29.8448	78.8209
16	Canis aureus	India/ Tanndwingyi	M	20.8	7.2	7.2	61.8	28.9		33.4	33.4	34.1	34	Bnhs-5352	Skin	Bnhs	23.8415	85.0301
17	Canis aureus	India/ Ussri/ Bihar	F	17.8	8.3	8.4	56.4	24.1	21	22.1	24.5	26.1	26	Bnhs-5348	Skin	Bnhs	25.1383	84.5844
18	Canis aureus	India/ Nimiaghat/ Bihar	F	18.2	7.9	8	49.8	22.4		28.1	28.2	28.1	28.1	Bnhs-5346	Skin	Bnhs	23.9416	86.0767
19	Canis aureus	India/ Siripur/ Bihar	F	18	8	7.8	57.8	26.7	17	28	28.3	31.6	32	Bnhs-5330	Skin	Bnhs	25.0961	85.3131
20	Canis aureus	India/ Henzada/ Burma		16.2	7.9	7.9	63.8	23.8		35.8	36	36.2	36.1	Bnhs-5351	Skin	Bnhs
21	Canis aureus	India/ Dela/ Uttarakhand	M	17.8	8	7.4	51.4	22.3	20	32	31.6	31.4	31.1	Bnhs-5336	Skin	Bnhs	29.4132	79.0196
22	Canis aureus	India/ Darjeeling/ West Bengal	F	20.3	8.4	8.1	48.2	28		29.4	29.2	28.9	29	Bnhs-5329	Skin	Bnhs	22.8758	87.4223
23	Canis aureus	India/ Nimiaghat/ Bihar	M	20.1	7.9	8	48.7	25.8	18	25.7	27.1	27.3	27.4	Bnhs-5344	Skin	Bnhs	23.9416	86.0767
24	Canis aureus	India/ Siripur/ Bihar	M	19.6	7	7.1	54.6	26.7		29	29.2	26.4	26.2	Bnhs-5341	Skin	Bnhs	25.0961	85.3131
25	Canis aureus	India/ Dhamtal/ Chaki river/ Kangra	M	14.8	5.8	5.6	52	21.8		22.7	22.5	24.8	25.1	Bnhs-5334	Skin	Bnhs	32.1	76.27
26	Canis aureus	India/ Besalpur	F	19.1	7.1	7.3	55.6	23.8		31.2	31	30.2	30.6	Bnhs-5333	Skin	Bnhs
27	Canis aureus	India/ Lohra/ Bihar	F	17.8	7.3	7.1	53.7	27.8	17	27.8	28.1	28	27.4	Bnhs-5345	Skin	Bnhs	24.6261	83.7858
28	Canis aureus	India/Okayli/West Bengal	M	11.9	3.2	3.4	33.6	10.4		13.8	14.4	12.8	12.9	Bnhs-5340	Skin	Bnhs	22.9868	87.855
29	Canis aureus	India/ Gangtok/ Sikkim		12.4	7.8	8	68.8	20.2		30.4	30.8	31.2	32.8	Bnhs-5332	Skin	Bnhs	27.3175	88.5961
30	Canis aureus naria	India/ Sirimangala	F	19.6	7.1	7.2	59.6	24.2		23.2	23.5	22.8	23.6	Bnhs-5358	Skin	Bnhs
31	Canis aureus naria	India/ Chettri range/ Salem	F	18.7	6.9	7.1	52.8	27.1		26.7	27.1	28.1	28.4	Bnhs-5355	Skin	Bnhs	11.6643	78.146
32	Canis aureus naria	India/ Amboli/ Samanthwadi		18.9	6.97	6.4	59.4	26.8		33.4	34.1	24	24.3	Bnhs-5356	Skin	Bnhs	19.1271	72.8448
33	Canis aureus naria	India/ Karwarkanara/ Karnataka		18.2	6.4	6	61.2	22.2		23.2	27	23.6	23.4	Bnhs-5360	Skin	Bnhs	15.3173	75.7139
34	Canis aureus aureus	Sri lanka/ Mankeni/ Ceylon	F	17.6	4.2	4.1	54.6	29.8		23	22.8	22.8	22.8	Bnhs-5361	Skin	Bnhs
35	Canis aureus	India/ Gangtok/ Sikkim	F	19.2	8.4	8.2	67.8	28.9		32.8	32.5	30.8	31.2	Bnhs-5331	Skin	Bnhs	27.3175	88.5961
36	Canis aureus	India/ Lohra/ Bihar	F	18.1	7.2	7.8	52.3	27.5		31.2	31.8	31.6	32.1	Bnhs-5347	Skin	Bnhs	24.6261	83.7858
37	Canis aureus naria	India/ Virajpet/ Coorg	F	23.8	7.3	7.6	59.8	22.4		26.5	26.8	27	27.3	Bnhs-5353	Skin	Bnhs	12.4244	75.7382
38	Canis aureus	India/ Dela/ Uttarakhand	M	18.2	7.3	7.3	53.4	22.1		26.7	26.7	27	26.9	Bnhs-5337	Skin	Bnhs	29.4132	79.0196
39	Canis aureus	India/ Siripur/ Bihar	M	22.6	6.9		58.2	25.6		26.5	26.5	24.2	24	Bnhs-5343	Skin	Bnhs	25.0961	85.3131
40	Canis aureus	India/ Siripur/ Bihar	F	21.6	7.1	7.2	63.4	23.4		26.4	26.4	27.4	27.2	Bnhs-5342	Skin	Bnhs	25.0961	85.3131
41	Canis aureus aureus	Sri lanka/ Mankeni/ Ceylon		19.6	6.9		42.8	28.7		29.6	29.8	29.6	29.8	Bnhs-5362	Skin	Bnhs
42	Canis aureus naria	India/ Thiramalai/ Salem	M	16.8	7	6.9	47.8	23.4	9	23.6	22.8	23.2	23.5	Bnhs-5357	Skin	Bnhs	11.6643	78.146
43	Canis aureus naria	India/ Thirthamalai/ Salem	F	17.5	7.4	7.3	46.4	24.2		23.6	24.8	25.2	24.8	Bnhs-5354	Skin	Bnhs	11.6643	78.146
44	Canis aureus	India/ Gujarat	M	19	6.5	6.5	57	22	8.75	30		26		Ali baba	Whole animal	Wii/Dr. Jhala	11.6643	78.146
45	Canis aureus	India/ Gujarat	M	22			61	23		27		32		Rob	Whole animal	Wii/Dr. Jhala	11.6643	78.146
46	Canis aureus	India/ Gujarat	M	17.5	9	9	63.5	20	8.2	26		24		WII-1	Whole animal	Wii/Dr. Jhala	11.6643	78.146
47	Canis aureus	India/ Gujarat	M	18	6.5	7.5	58	21	9.5	32		32		Don dubara	Whole animal	Wii/Dr. Jhala	11.6643	78.146
48	Canis aureus	India/ Gujarat	M	19	7	7	57	24	9.5	30		29		Captain Charra	Whole animal	Wii/Dr. Jhala	11.6643	78.146
49	Canis aureus	India/ Gujarat	F	18	8	9	62	21	7.55	28		26		Sundari	Whole animal	Wii/Dr. Jhala	11.6643	78.146
50	Canis aureus	India/ Gujarat	F	18	8	7	56		7.75	27		-20		Puch Katti	Whole animal	Wii/Dr. Jhala	11.6643	78.146
51	Canis aureus	India/ Gujarat	F	16	7		52	23	6.6	21		20.5		Zarra	Whole animal	Wii/Dr. Jhala	11.6643	78.146
52	Canis aureus	India/ Gujarat	F	17.8	7		52	26		26		21		Cindrella	Whole animal	Wii/Dr. Jhala	11.6643	78.146
53	Canis lupus pallipes	India/ Nilikach/ Baluchistan		27.8	11.2		88.4	31		46.2	46	46.7	46.4	Bnhs-5307	Skin	Bnhs
54	Canis lupus pallipes	India/ Siripur, Saran/ Bihar		29.2	8.9	9.1	87.8	38.9		42.4	43.7	46.4	46.1	Bnhs-5305	Skin	Bnhs	25.0961	85.3131
55	Canis lupus pallipes	India/ Seram Bengal		24.4	10.4	9.6	73.8	9.5		27.6	27.4	28.6	28.4	Bnhs-5363	Skin	Bnhs	22.4869	88.3939
56	Canis lupus pallipes	India/ Siripur Bengal		24.8	10.6	10.3	81.4	36.2		25.4	25.8	24.9	24.6	Bnhs-5364	Skin	Bnhs	22.4869	88.3939
57	Canis lupus pallipes	India/ Etawah/ Uttarpradesh		25.4	12.8	12.5	94.5	37.9		48.2	48.6	49.2	48.9	Bnhs-5303	Skin	Bnhs	27.2132	79.2971
58	Canis lupus pallipes	India/ Gujarat	M	26	12	15	82	37	23.5	50.5		49		Ajay- Hal	Whole animal	Wii/Dr. Jhala	11.6643	78.146
59	Canis lupus pallipes	India/ Maharashtra	F	26	11	11	73	32.5	18.5	43.5		41		Kajol	Whole animal	Wii/Dr. Jhala	19.7515	75.7139
60	Canis lupus pallipes	India/ Maharashtra	M	26	11	12	76	31	23	47		46.4		Jaisal	Whole animal	Wii/Dr. Jhala	19.7515	75.7139
61	Canis lupus pallipes	India/ Gujarat	F	24.1	12.5	13	73	31.5	18	42		44.8		Toral	Whole animal	Wii/Dr. Jhala	11.6643	78.146
62	Canis lupus pallipes	India/ Gujarat	M		10		81	35	22	36				Lakhaji	Whole animal	Wii/Dr. Jhala	11.6643	78.146
63	Canis lupus pallipes	India/ Gujarat		28	12	12	72	37	22.5	45		47		WII-1	Whole animal	Wii/Dr. Jhala	11.6643	78.146
64	Canis laniger/Canis himalayensis	Pakistan/ Central Kurdistan		28.3	10.2	9.7	113.5	47.5		38.2	38.9	38.5	38.2	Bnhs-5309	Skin	Bnhs/
65	Canis laniger/Canis himalayensis	Pakistan/ Chitral		29.2	9.8	9.3	94.3	43		41		39.5	37.8	Bnhs-5310	Skin	Bnhs/	35.8333	71.7833
66	Canis laniger/Canis himalayensis	Pakistan/Giligit		33.5	9.6	11.2	58.6	41.3		42.6		38.8	38.9	Bnhs-5311	Skin	Bnhs/	35.9187	74.3124
67	Canis laniger/Canis himalayensis	Pakistan/ Chitral		35.2	11.8	12	82.4	38.1		45.2	45	43.8	44.1	Bnhs-5312	Skin	Bnhs/	35.8333	71.7833
