# Supplementary material for: Morphometric variation in wolves and golden jackal in India (Mammalia, Carnivora)
Source: Biodivers Data J. 2021 Aug 27;9:e67677. doi: 10.3897/BDJ.9.e67677 (PMC8417022; doi:10.3897/BDJ.9.e67677)
Supplement: Supplementary material 3 — Table S3: Cumulative percentage of explained variance and contribution of the cranial variables to principal components of PCA [file bdj-09-e67677-s003.xlsx]

## Sheet: Table S3
Table S3: Cumulative ercentage of explained variance and contribution of the cranial variables to principal components of PCA.
	PC1	PC2	PC3	PC4	PC5	PC6	PC7	PC8	PC9	PC10	PC11	PC12	PC13	PC14	PC15	PC16	PC17	PC18	PC19	PC20
Cumulative Percentage of Variance	0.88	0.03	0.02	0.02	0.01	0.01	0.01	0.01	0	0	0	0	0	0	0	0	0	0	0	0
Contribution of the cranial variables
Skull:Length (CBL)	0.232626	0.158066	-0.0769683	0.140371	-0.0329819	0.0788697	-0.121526	0.0605578	-0.22069	0.290622	-0.0513275	0.0465717	-0.159822	0.264202	-0.0854383	0.169669	-0.233736	0.124605	0.304637	-0.661183
Palantine Length (PL)	0.233802	0.106407	-0.0933812	0.11231	-0.00716608	0.0699961	-0.0289507	-0.00018113	-0.215386	0.218573	-0.0993326	0.0680145	-0.377637	0.0958675	0.155498	0.127206	-0.461067	0.133719	-0.170445	0.588691
Width between P4's (P:PW)	0.226626	-0.0868544	0.0723897	-0.188707	0.0404247	0.173827	-0.33259	0.342572	0.18814	-0.523731	0.246166	0.410741	-0.0909785	0.201021	-0.143902	0.0334996	-0.100505	0.138971	-0.0364546	0.0129578
Width between upper canines (C:CW)	0.233656	0.0908447	-0.162766	0.0145789	0.0116479	0.0986664	-0.0732065	0.0976828	-0.0854731	-0.0903133	0.109114	0.00199241	0.157778	-0.445805	0.22687	0.549666	0.186218	-0.0958637	0.458918	0.163068
P4length (P4l)	0.225387	-0.183818	0.125898	-0.0931914	-0.313919	0.00259745	-0.234586	0.266781	0.0634022	0.034817	-0.673347	-0.0351341	0.120099	0.135144	0.178727	0.0257746	0.0940969	-0.354538	-0.0800786	-0.000112463
M1length (M1l)	0.221249	-0.205506	0.171336	0.186844	-0.264143	0.101824	-0.368144	-0.555133	-0.244565	0.0149159	0.327607	0.0937761	0.199611	0.074238	0.207547	-0.0392988	0.0957815	-0.0880766	-0.191019	-0.0340194
M2length (M2l)	0.20703	-0.275824	0.179649	0.684342	0.0465309	-0.352032	0.349974	0.107039	0.0420373	-0.283417	-0.0482835	0.11335	0.00484473	-0.0502469	0.0498774	0.0338739	-0.110619	0.00124072	0.0150625	-0.0671575
Canine length (CL)	0.226986	0.0409661	-0.218187	-0.200835	-0.0155314	-0.374406	0.0870758	0.24457	0.094654	0.333216	0.289763	0.173137	0.499152	-0.0507122	0.0565572	-0.0238218	-0.283866	-0.124239	-0.250518	-0.0533334
Canine width (CW)	0.228661	0.016455	-0.170572	-0.13706	-0.0644864	-0.422559	0.067063	0.155321	-0.259398	-0.087021	0.257887	-0.288659	-0.329752	0.356918	0.0308742	0.0200131	0.457819	-0.105451	-0.039894	0.06121
Width between zygomatic processes (ZW)	0.232616	0.183483	-0.131941	-2.21e-05	0.0559054	0.0231858	-0.0400511	0.0420408	-0.175444	-0.0947747	-0.210411	0.0510137	-0.111952	-0.480225	-0.000813925	-0.0190522	0.240337	0.337013	-0.56373	-0.261722
Maximum braincase width (BW)	0.232056	0.110664	-0.0221691	0.195447	0.00844872	0.141487	-0.00380112	0.165941	0.00600373	0.314061	0.0351161	0.348724	-0.046093	-0.103425	-0.0444058	-0.61104	0.346146	-0.0145408	0.296691	0.172749
Width behind orbital process (POC)	0.22086	0.111589	0.0263861	-0.0483645	-0.355887	0.426545	0.531883	-0.0465621	0.417137	0.0450578	0.180458	-0.0241556	-0.168556	0.0800442	0.18387	0.106923	0.0689994	-0.0975	-0.157981	-0.116635
Minimum width between orbita (IOB)	0.224591	0.244405	-0.0618475	-0.104599	0.0266481	0.230644	0.363635	-0.106559	-0.462573	-0.361447	-0.162381	-0.0422296	0.409278	0.189897	-0.226021	-0.150094	-0.0987465	-0.0796639	0.0569626	0.0909626
Canine length lower (CLL)	0.222161	-0.202155	-0.389789	0.160124	0.215557	0.069384	-0.0561051	-0.268617	0.297474	0.151142	-0.134138	0.0268258	0.0579039	0.146982	-0.563427	0.251062	0.191691	-0.0843579	-0.108998	0.119969
Canine width lower (CWL)	0.219199	-0.19188	-0.414699	-0.073106	0.400304	0.0812706	-0.0666317	-0.165666	0.195009	-0.189886	-0.0641603	-0.250217	-0.0456312	0.0184095	0.471338	-0.337179	-0.171839	-0.0264654	0.109816	-0.133083
Mandible: height between coronoid & angular process (HCPA)	0.219745	0.400494	0.257886	-0.10027	0.119781	-0.236201	-0.107538	-0.265116	0.149154	-0.116688	0.00587262	0.013112	-0.286303	-0.25538	-0.198977	-0.0812315	-0.189413	-0.540465	0.0278497	-0.0675629
Height between coronoid (HCA)	0.216016	0.424935	0.344068	0.0295307	0.167346	-0.185616	-0.0982185	-0.134567	0.337865	0.0380365	-0.114915	-0.153069	0.264796	0.266313	0.15573	0.0738003	0.154244	0.444801	0.0636513	0.120979
Height of body behind m1 (HMB)	0.200821	-0.367818	0.496138	-0.275742	0.542374	0.166675	0.197721	0.0605596	-0.184052	0.262375	0.0433648	0.00816653	-0.0424686	-0.0196921	0.0187822	0.120991	0.0874596	-0.0540927	-0.0613929	-0.0359542
M1 length (m1l)	0.229001	-0.126286	0.147745	0.116359	-0.174668	0.164561	-0.171637	0.255596	0.0562893	0.0404238	0.198261	-0.679118	0.0694925	-0.223159	-0.322024	-0.174764	-0.182414	0.109712	0.021149	0.062639
Width of lower carnassial (Wm1)	0.215733	-0.325361	0.0155271	-0.421731	-0.343378	-0.289264	0.170865	-0.308018	0.0400137	-0.0148756	-0.143167	0.116363	-0.108465	-0.183144	-0.142521	-0.076225	-0.0927647	0.368384	0.302865	0.0228543
