# Supplementary material for: Morphometric variation in wolves and golden jackal in India (Mammalia, Carnivora)
Source: Biodivers Data J. 2021 Aug 27;9:e67677. doi: 10.3897/BDJ.9.e67677 (PMC8417022; doi:10.3897/BDJ.9.e67677)
Supplement: Supplementary material 4 — Table S4: Cumulative percentage of explained variance and contribution of the external body variables to the principal components of PCA [file bdj-09-e67677-s004.xlsx]

## Sheet: Table S4
Table S4: Cumulative percentage of explained variance and contribution of the external body variables to the principal components of PCA
	PC1	PC2	PC3	PC4	PC5	PC6
Cumulative percentage of the variance	0.78	0.08	0.06	0.04	0.04	0.01
Contribution of the external body variables
Head length	0.397698	-0.168904	0.718185	0.425384	-0.329909	-0.0878963
Ear height	0.405668	-0.353964	-0.265079	-0.52466	-0.600407	0.064185
Body length	0.405545	-0.376109	0.228987	-0.36566	0.712529	-0.0153626
Tail length	0.364282	0.833837	0.202128	-0.3615	-0.0173851	0.0131999
Forelimb length	0.438033	0.0611588	-0.33311	0.416462	0.119079	0.711199
Hindlimb length	0.433852	0.0754913	-0.45792	0.3255	0.092152	-0.694219
